# Supplementary material for: Gene Mapping and Genetic Analysis of Maize Resistance to Stalk Rot
Source: Int J Mol Sci. 2025 Dec 9;26(24):11866. doi: 10.3390/ijms262411866 (PMC12732999; doi:10.3390/ijms262411866)
Supplement: Supplementary file 1 [file ijms-26-11866-s001.zip]

Archive with 2 entries (2 files):
- ijms-3986721-S1.pdf
- ijms-3986721-S2.pdf
